# Supplementary material for: Preparation of Magnetic Metal-Organic Frameworks@Molecularly Imprinted Nanoparticles for Specific Extraction and Enrichment of Bisphenol A in Food
Source: Foods. 2022 May 12;11(10):1408. doi: 10.3390/foods11101408 (PMC9141622; doi:10.3390/foods11101408)
Supplement: Supplementary file 1 [file foods-11-01408-s001.zip]

Archive with 1 entries (1 files):
- foods-1651260-supplementary-done.pdf
